# Supplementary material for: ResnetAge: A Resnet-Based DNA Methylation Age Prediction Method
Source: Bioengineering (Basel). 2023 Dec 28;11(1):34. doi: 10.3390/bioengineering11010034 (PMC10813502; doi:10.3390/bioengineering11010034)
Supplement: Supplementary file 1 [file bioengineering-11-00034-s001.zip]

Archive with 1 entries (1 files):
- bioengineering-2735178-supplementary.xlsx
