# Supplementary material for: ResnetAge: A Resnet-Based DNA Methylation Age Prediction Method
Source: Bioengineering (Basel). 2023 Dec 28;11(1):34. doi: 10.3390/bioengineering11010034 (PMC10813502; doi:10.3390/bioengineering11010034)
Supplement: Supplementary file 1 [file bioengineering-11-00034-s001.zip › bioengineering-2735178-supplementary.xlsx]

## Sheet: Sheet1
ID	Platform	Samples
GSE58045	27K	172
GSE20236	27K	93
GSE72775	450K	335
GSE73103	450K	355
GSE72773	450K	310
GSE61496	450K	310
GSE50660	450K	464
GSE60132	450K	192
GSE40279	450K	656
GSE55763	450k	2711
GSE78874	450K	259
GSE92767	450K	54
GSE99029	450K	57
GSE138279	450K	65
GSE34035	27K	197
GSE28746	27K	84
GSE101961	450K	121
GSE15745	27K	506
GSE56105	450K	614
GSE94876	450K	120
GSE137903	450K	254
GSE137894	450K	98
GSE94734	450K	177
GSE137502	450K	179
GSE137898	450K	265
GSE137688	450K	250
GSE25892	27K	109
GSE48988	27K	178
GSE36194	27K	722
GSE51954	450K	74
GSE56581	450K	214
GSE64511	450K	372
